# Supplementary material for: Antifibrotic TSG-6 Expression Is Synergistically Increased in Both Cells during Coculture of Mesenchymal Stem Cells and Macrophages via the JAK/STAT Signaling Pathway
Source: Int J Mol Sci. 2022 Oct 28;23(21):13122. doi: 10.3390/ijms232113122 (PMC9656625; doi:10.3390/ijms232113122)
Supplement: Supplementary file 1 [file ijms-23-13122-s001.zip]

Archive with 1 entries (1 files):
- ijms-1954512-supplementary.pdf
